# Supplementary material for: Somatic NGS Analysis of DNA Damage Response (DDR) Genes ATM, MRE11A, RAD50, NBN, and ATR in Locally Advanced Rectal Cancer Treated with Neoadjuvant Chemo-Radiotherapy
Source: Biomedicines. 2022 Dec 13;10(12):3247. doi: 10.3390/biomedicines10123247 (PMC9775018; doi:10.3390/biomedicines10123247)
Supplement: Supplementary file 1 [file biomedicines-10-03247-s001.zip]

Archive with 1 entries (1 files):
- biomedicines-2022601-supplementary.pdf
